# Supplementary material for: A Qualitative Analysis of Cultured Adventitious Ginseng Root’s Chemical Composition and Immunomodulatory Effects
Source: Molecules. 2023 Dec 23;29(1):111. doi: 10.3390/molecules29010111 (PMC10780104; doi:10.3390/molecules29010111)
Supplement: Supplementary file 1 [file molecules-29-00111-s001.zip]

Archive with 1 entries (1 files):
- molecules-2751002-supplementary.pdf
